# Supplementary material for: Temporal experience modifies future thoughts: Manipulation of Libet’s W influences difficulty assessment during a decision-making task
Source: PLoS One. 2020 Nov 24;15(11):e0237680. doi: 10.1371/journal.pone.0237680 (PMC7685477; doi:10.1371/journal.pone.0237680)
Supplement: S2 File — (XLSX) [file pone.0237680.s002.xlsx]

## Sheet: Sheet1
ID	W_fromStatementEnds_40ms_tone	W fromStatementEnds_noTone	completiontime_40msTone	completiontime_noTone	difficultyRatings_tone	difficultyRatings_noTone	W_fromPress_tone	W_fromPress_noTone	RT_tone	RT_noTone	experimental condiion (1=W report group, 2=No W Report Group)
1	2017.41	1316.92	5529.6	4742.77	2.3	2.43	417.4	398.36	2163.9	1654.2	1
2	708.95	437.66	4012.07	3870.7	1.71	1.65	346.14	405.26	979.37	819.92	1
3	328.84	464.92	3647.42	4102.28	2.11	1.38	423.82	476.05	718	912.04	1
4	944.69	854.34	4065.51	4192.47	2.02	1.92	262.43	272.82	1194.5	1116.6	1
5	344.84	394.27	3838.74	3793.34	2	1.93	453.58	462.89	699.79	816.73	1
6	434.06	270.16	3989.36	4052.17	1.73	1.54	650.93	700.41	1121.8	916.48	1
7	1602.7	1742.4	4467.69	4673.67	2.13	1.93	-180.28	-134.26	1127.5	1446	1
8	879.76	1038.34	4450.07	4574.8	2.25	2.18	427.25	558.65	1104.6	1266.1	1
9	649	580.06	3884.62	4339.39	1.79	2.13	352.65	582.6	1001.15	1180.1	1
10	332.14	453.27	3928.29	3804.72	2.34	2.41	559.51	410.16	699.12	739.96	1
11	2669.58	2298.59	4138.51	3756.41	2.07	1.94	477.64	576.07	947.78	1023.1	1
12	226.12	342.73	4064.85	3959.67	2	1.92	710	624.02	931.86	950.46	1
13	846.03	563.9	9999	9999	2.3	2.15	415.25	559.35	394.66	422.6	1
14	980.21	849.08	9999	9999	2.43	2.06	294.86	316.73	827.19	726.91	1
15	837.11	535.47	4265.77	3929.78	2.31	2.46	415.38	410.44	1079.5	832	1
16	675	466.45	3774.27	3822.7	2.36	2.02	215.82	238.27	922.71	799.49	1
17	1748.63	972.93	4265.62	5149.41	2.89	1.94	339.22	360.99	2024.5	1239.5	1
18	332.07	48.64	3877.95	3913.76	2.63	2.56	432.99	442.27	890.41	715.39	1
19	919.06	484.53	4425.19	4071.01	1.61	1.53	466.38	553.7	1195.3	834.15	1
20	1793.5	1965.39	5095.64	5007.26	2.75	2.78	112.1	190.63	1845.4	2047.9	1
21	2934.09	3034.96	5068.75	5301.46	2.4	2.38	33.88	74.52	1994.4	2198	1
22	1447.07	1813.43	4976.24	5418.65	2.27	2.36	460.82	597.79	1607.7	1836.9	1
23	1897.21	1778.78	5328.98	5355.6	2.46	2.25	486.07	439.39	2272.3	1965.2	1
24	730.44	605.83	4137.34	3751.49	2.23	2	337.59	344.46	903.57	749.93	1
1			5770.07	6050.72	2.3	2.31			2450	2891.2	2
2			5173.85	4932.07	2.38	2.39			1930.4	1859.1	2
3			5391.43	5310.15	1.96	2.2			2210.7	2099.4	2
4			5040.18	4960.4	2.16	2.22			1756	1908.5	2
5					1.55	1.83					2
6			4555.72	4296.81	2.05	2.22			1312.7	1197	2
7			5675.83	5629.51	2.35	2.55			2529.5	2562.5	2
8			4463.8	4800.44	2.07	2.49			1285.2	1721.1	2
9			5248.74	5257.8	2.39	2.52			2089.9	2253.8	2
10			4716.29	4877.14	2.73	2.6			1571.3	1768.2	2
11			5635.25	6280.96	2.44	2.74			2299.9	2941.1	2
12			5557.31	5496.16	1.88	2.31			2328.9	2435.5	2
13			5121.45	4960.06	2.44	2.52			1965.7	1736.3	2
14			6568.23	6225.53	2.21	1.84			3550.9	2906.2	2
15			5773.87	5869.38	2.6	2.33			2505.4	2397.8	2
16			5262.72	4988	2.19	2.09			1915.1	1876.6	2
17			5754.13	3096.16	2.22	2.51			2406.8	2581.8	2
18			4591.83	4228.61	2.15	1.54			1525.8	1036.8	2
19					2.78	2.77					2
20			5769.27	6102.44	2.16	2.33			2646.2	2435	2
21			4780.38	4332.77	2.54	2.32			1481	1286.2	2
22			4615.83	4488.49	2.15	2.02			1449.2	1265.4	2
23			5152.56	4733.04	2.31	2.51			1588.4	1859.4	2
24			4745.78	5066.38	2.56	2.35			1958.5	1617	2
