# Supplementary material for: Temporal experience modifies future thoughts: Manipulation of Libet’s W influences difficulty assessment during a decision-making task
Source: PLoS One. 2020 Nov 24;15(11):e0237680. doi: 10.1371/journal.pone.0237680 (PMC7685477; doi:10.1371/journal.pone.0237680)
Supplement: S3 File — (XLSX) [file pone.0237680.s003.xlsx]

## Sheet: Sheet1
easyW	easyManipW	diffciultManipW	difficultW	easyRating	easyManipRating	difficultManipRating	difficultRating	easyCompletetime	easyManip_completetime	difficultManip_completetime	difficultCompleteTime	easyRT	easyManip_RT	difficultManip_RT	difficult_RT
512.6	467.21	452.21	492.8	1.93	2.53	2.43	2.73	3921.67	4975.86	4903.79	5487.33	632.87	1130.5	1505.14	1878
366.75	384.8	376.53	376.33	1.07	1.07	2.33	3.07	3372.93	4183.93	4030	4487.27	122.13	281.93	719.73	994.4
233.87	365.87	166.58	210.23	2	2.87	2.54	3.54	3376.6	4016.2	4232.08	5159.69	366.53	528.6	629.92	1811.62
554.67	687.15	612.36	520.8	1.13	1.23	2.79	2.27	3265	3615.62	4157.5	4484.47	-65.87	-57.46	254.93	659.13
340.54	402.33	342.67	331	1.5	1.47	2.25	3.21	3244.86	4428.67	3679.67	4930.29	476.71	1054.47	295.83	1573.29
369.62	332.27	486.2	437.79	1.13	1.27	1.33	1.6	3834.43	4455.73	4061.33	4728.21	525.07	780.13	641.4	1142.86
406.47	423.46	393.75	318.29	1.13	1.15	1.85	2.79	3038.47	3677.31	4114.58	4920.93	-144.2	229.83	370.83	1401.14
475.92	596.27	464.54	518.93	1.67	2.6	2.5	3	3556.86	4575.6	3856.71	4071.81	184.8	636	534.57	518.81
519.2	521.63	594.15	481.21	1.13	1.13	1.86	1.75	3016.25	3197.69	3591.31	4127.07	-66.69	-73.25	-185.38	586.21
314.85	378.55	377.67	371.07	1.67	2.33	2.4	2.79	3540.47	4700.27	4087.53	4275.43	522.67	971.27	776.13	895
308.07	364.71	382.07	388.07	1	1.8	2.5	3	2812.27	3321	3964.14	4328.33	-307.13	-4.07	276.07	806.4
550.14	534.07	431.93	524.13	1.27	2.07	2.53	2.8	3618.57	4710.36	5554.93	5929.13	316.14	1329.86	1779.67	2288.47
280.21	332.57	249.8	258.73	1.5	2.43	3.33	3.73	3348.64	4173.14	3859.4	4062.6	413.21	474.07	675.87	687.33
1023.44	940	1026.18	974.29	1.42	1.58	2.29	3.55	3735.5	3987.33	4893.14	4981.58	174.25	269.83	560.43	1085.25
533.27	492	526.94	437.8	2.47	2.62	2.53	2.53	3362.67	3959.15	4082.35	4138.27	53.2	214.92	459.06	583.93
378	386.87	381.13	341.8	2	2.47	2.93	3.07	3406.14	3639.27	4025.2	3948.27	324.79	318.67	300.73	489.93
504.27	573.8	567.53	440.93	1.07	2.07	3.27	3.93	3751.55	4913.71	5286.33	6077.8	265.73	1238.14	1375.47	2520.33
417.33	330.87	361.33	216.5	1.07	1.13	1.93	3.21	3691.67	3830.8	4043	5027.29	498.13	626.93	747.93	1610.93
466.33	546.33	644.91	633.67	1.42	1.73	2.73	3.69	4853	5634.87	6414.4	8312.69	1565.58	1745.2	2994.53	4568.69
559.86	339	381	246.36	1.79	2.14	3	3.57	3181.79	3749.86	4404.2	4019.79	-210.79	548.71	679.87	573.57
589.93	415	475.27	382.71	1.4	2.13	2.73	3.43	3391.13	4331.67	4241.53	5005.5	213	385.33	1396.53	1563.14
603.2	602.47	468.21	434.2	1.2	1.87	2	2.73	4701.6	6223.67	6202.21	6913.93	1322.2	2277.87	2796.36	3363.2
204.75	176.93	82.93	16.43	1	2.33	1.5	2.29	5676.33	6058.2	6357.43	6301	2747.08	2947.53	3091.21	3418.86
578.14	610.54	544.27	379.71	1.36	1.85	1.93	1.93	4495.93	5093.62	4786.8	5579.93	1136.5	1188.92	1308.8	2298
	466.863	449.59	405.574	1.43042	1.91125	2.395	2.92542	3674.76	4393.9	4534.57	5054.11	461.08	793.497	999.401	1554.94
